# Supplementary material for: A vitamin-B2-sensing mechanism that regulates gut protease activity to impact animal’s food behavior and growth
Source: eLife. 2017 Jun 1;6:e26243. doi: 10.7554/eLife.26243 (PMC5478268; doi:10.7554/eLife.26243)
Supplement: Figure 1—source data 1. — DOI: http://dx.doi.org/10.7554/eLife.26243.004 [file elife-26243-fig1-data1.xlsx]

## Sheet: Figure1-A
Source data of Figure 1A
1)	Live OP50 (Live)
		Replicate-1	Replicate-2	Replicate-3
	NO.of L1-L2 worm	0	0	0
	NO.of L3-Adout worm	42	57	58
	Total	42	57	58	157
2)	Heat-killed OP50 (HK)
		Replicate-1	Replicate-2	Replicate-3
	NO.of L1-L2 worm	61	55	53
	NO.of L3-Adout worm	0	0	0
	Total	61	55	53	169

## Sheet: Figure1-B
Source data of Figure 1B
		Live		No.of worm on food	No. of worm on outside of food	Total
			Replicate-1	324	0	324
			Replicate-2	310	0	310
			Replicate-3	296	0	296
			Replicate-4	230	0	230
			Replicate-5	359	0	359
			Replicate-6	322	0	322
			Replicate-7	283	0	283
						2124
		HK		No.of worm on food	No. of worm on outside of food	Total
			Replicate-1	119	113	232
			Replicate-2	132	159	291
			Replicate-3	135	153	288
			Replicate-4	116	147	263
			Replicate-5	152	185	337
			Replicate-6	133	196	329
			Replicate-7	130	162	292
			Replicate-8	118	156	274
			Replicate-9	130	147	277
						2583

## Sheet: Figure1-C
Source data of Figure 1C
		NO. of worm on each location	1day	2day	2.5day	3day	4day
	Replicate-1	Live	68	117	127	129	7
		HK	28	4	0	0	53
	Replicate-2	Live	51	113	118	107	22
		HK	28	4	0	0	28
	Replicate-3	Live	57	101	98	88	4
		HK	12	0	0	0	58
	Replicate-4	Live	58	96	98	115	7
		HK	15	1	0	0	69
			317	436	441	439	248

## Sheet: Figure1-D
Source data of Figure 1D
		Live SS (150ul)
			Replicate-1	Replicate-2	Replicate-3
		No.of L1-L2 worm	40	31	23
		Animals reached L3-Adult	0	0	0	94
		HK-OP50 (150 ul)
			Replicate-1	Replicate-2	Replicate-3
		No.of L1-L2 worm	35	43	25
		Animals reached L3-Adult	0	0	0	103
		HK-OP50 (150 ul) + live SS (0.1 ul)
			Replicate-1	Replicate-2	Replicate-3
		No.of L1-L2 worm	0	0	0
		Animals reached L3-Adult	52	32	39	123
		HK-OP50 (150 ul) + HK-SS (50 ul)
			Replicate-1	Replicate-2	Replicate-3
		No.of L1-L2 worm	51	44	30
		Animals reached L3-Adult	0	0	0	125

## Sheet: Figure1-Supplement-1C
Source data of Figure 1-figure supplement 1C
	1)	Heat-killed OP50
			Replicate-1	Replicate-2	Replicate-3
		No.of L1-L2 worm	40	37	59
		Animals reached L3-Adult	0	0	0	136
	2)	Heat-killed OP50 (Top), Live SS (Bottom)
			Replicate-1	Replicate-2	Replicate-3
		No.of L1-L2 worm	54	67	36
		Animals reached L3-Adult	0	0	0	157
	3)	Heat-killed OP50 (Top), Live OP50 (Bottom)
			Replicate-1	Replicate-2	Replicate-3
		No.of L1-L2 worm	44	32	39
		Animals reached L3-Adult	0	0	0	115
	4)	Heat-killed OP50 + Live S.S
			Replicate-1	Replicate-2	Replicate-3
		No.of L1-L2 worm	0	0	0
		Animals reached L3-Adult	60	39	42	141
