# Supplementary material for: A vitamin-B2-sensing mechanism that regulates gut protease activity to impact animal’s food behavior and growth
Source: eLife. 2017 Jun 1;6:e26243. doi: 10.7554/eLife.26243 (PMC5478268; doi:10.7554/eLife.26243)
Supplement: Figure 2—source data 1. — DOI: http://dx.doi.org/10.7554/eLife.26243.007 [file elife-26243-fig2-data1.xlsx]

## Sheet: Figure2-A
Source data of Figure 2A
	Gonad Length (um) measured by Image J
	Control (n=28)	VB1 (n=29)	VB2 (n=29)	VB3 (n=28)	VB5 (n=32)	VB6 (n=30)	VB9 (n=28)	VB12 (n=33)	VC (n=31)
	28.4609	35.3287	106.125	39.2266	26.5275	37.4169	27.8577	27.4246	30.7657
	27.3473	22.1191	74.7409	19.768	30.2243	32.1887	35.0967	31.307	23.3411
	25.2127	25.1972	110.611	19.505	30.0077	43.3256	33.983	26.3109	25.2591
	19.9381	23.5576	99.9536	33.751	52.6837	31.8639	34.8801	29.3735	28.5383
	26.2181	24.7641	91.4153	21.949	23.6814	36.6435	28.5847	39.0719	23.6659
	32.9621	20.9745	119.258	24.2227	37.7262	31.6628	26.4346	31.5391	18.1284
	26.9451	18.7316	113.179	63.3101	34.3078	36.9374	34.2614	24.3619	27.0224
	30.6729	19.4277	81.8252	21.1446	23.0472	29.1261	41.3921	24.9343	33.0085
	20.2939	20.0464	86.5429	24.7332	23.7278	23.9753	33.6891	31.8948	31.0441
	21.222	29.2189	105.568	22.5986	30.843	32.2042	25.2746	24.7332	34.8801
	23.836	28.2444	90.0232	24.5012	23.5576	40.5104	25.785	30.6574	22.5058
	26.017	29.9304	82.3202	21.7015	26.4037	16.4269	30.3016	34.3078	30.7811
	18.4068	21.9644	104.424	24.6249	26.7749	35.6071	28.0588	29.5282	33.024
	29.8995	20.3403	80.8043	27.3009	27.3473	24.9497	30.5336	30.5027	25.8469
	29.8685	17.4942	98.6388	15.8391	24.2073	15.0193	18.3295	29.9149	30.6265
	35.8391	23.4803	124.78	45.9397	27.8732	31.2297	25.3674	26.0634	27.0379
	28.0588	21.4695	81.3766	20.3248	20.1701	41.0673	31.4617	43.5886	24.7641
	31.9412	23.867	132.962	22.6605	24.5321	24.594	27.208	31.4153	23.4803
	24.9343	22.5831	69.6365	16.4424	16.5507	29.0333	30.7657	35.1585	27.5329
	29.8221	23.0008	65.0271	26.4811	20.8507	30.1933	27.6566	31.1678	34.6481
	24.9497	20.4022	89.1725	35.6226	36.8445	36.0557	35.4988	21.7633	26.2026
	29.8067	29.3426	94.0294	17.4014	44.9188	50.0851	29.7138	29.7138	25.1044
	19.768	29.4354	66.6512	36.8136	41.9335	25.1353	40.495	29.0178	28.8476
	27.8577	31.8484	115.282	37.7417	34.6636	26.9606	41.7169	30.1779	41.191
	30.1933	26.7285	90.7038	22.1346	39.3349	30.0387	34.9111	28.1825	27.9505
	25.1817	26.9142	75.3906	24.7641	18.778	22.6295	20.3403	30.9049	33.3179
	28.693	27.4865	76.7517	26.3882	25.4292	30.3016	25.6458	30.3944	34.942
	26.4811	29.0023	84.5166	23.9753	31.307	25.7386	25.8314	28.3063	21.454
		25.2591	73.983		30.1005	16.164		30.8739	21.0518
					26.9142	20.7579		19.7525	28.43
					25.8005			22.9234	29.0951
					36.9838			33.952
								26.2336
Average	26.8153	24.7641	92.6101	27.1738	29.5016	30.2614	30.3955	29.5592	28.177

## Sheet: Figure2-B
Source data of Figure 2B
		HK	HK+VB2 (20ul)	Wondering	Total
	Replicate-1	33	54	48	135
	Replicate-2	19	59	45	123
	Replicate-3	15	59	45	119
					377

## Sheet: Figure2-C
Source data of Figure 2C
		AU/uv 280					AU/uv 280				peak area
	time (s)	HK	HK+VB2	Live		time (s)	VB2 Standard					Replicate-1	Replicate-2	Replicate-3
	9.75	531	735	886		9.75	13285				HK	3599	3084.25	3150.5
	9.7583	510	724	870		9.7583	17795				HK+VB2	8940	8960.75	6418.44
	9.7667	491	716	860		9.7667	24135				Live	10228	5478.5	11672
	9.775	474	713	859		9.775	33198
	9.7833	459	715	869		9.7833	46182
	9.7917	445	725	892		9.7917	64416
	9.8	433	744	933		9.8	88969
	9.8083	425	776	991		9.8083	120140
	9.8167	418	824	1067		9.8167	157038
	9.825	413	888	1159		9.825	197446
	9.8333	412	963	1262		9.8333	238170
	9.8417	412	1046	1369		9.8417	275746
	9.85	412	1130	1474		9.85	307172
	9.8583	413	1209	1572		9.8583	330477
	9.8667	416	1290	1657		9.8667	344934
	9.875	419	1346	1726		9.875	350899
	9.8833	423	1374	1778		9.8833	349475
	9.8917	428	1384	1811		9.8917	342127
	9.9	434	1383	1825		9.9	330369
	9.9083	439	1370	1821		9.9083	315617
	9.9167	443	1349	1801		9.9167	299115
	9.925	448	1323	1770		9.925	281906
	9.9333	454	1295	1732		9.9333	264827
	9.9417	460	1268	1689		9.9417	248514
	9.95	466	1242	1643		9.95	233366
	9.9583	474	1218	1599		9.9583	219538
	9.9667	482	1196	1556		9.9667	206955
	9.975	493	1178	1516		9.975	195360
	9.9833	505	1164	1479		9.9833	184356
	9.9917	518	1151	1444		9.9917	173488
	10	531	1141	1412		10	162302
	10.0083	546	1130	1382		10.0083	150413
	10.0167	561	1118	1353		10.0167	137583
	10.025	576	1103	1323		10.025	123766
	10.0333	591	1087	1291		10.0333	109141
	10.0417	606	1069	1260		10.0417	94103
	10.05	623	1051	1227		10.05	79198
	10.0583	640	1032	1194		10.0583	65017
	10.0667	657	1013	1161		10.0667	52088
	10.075	674	998	1131		10.075	40798
	10.0833	690	985	1103		10.0833	31341
	10.0917	704	977	1078		10.0917	23724
	10.1	715	973	1055		10.1	17808

## Sheet: Figure2-D
Source data of Figure 2D
		Gonad Length (um) measured by Image J
		Control (n=52)	Alpha-amylase (n=37)	Lipase (n=52)	Protease (n=52)
		10.7966	23.2792	44.826	111.725
		35.0348	26.6357	34.2614	43.5731
		62.8616	27.007	48.662	36.7363
		34.1841	21.9026	34.6017	35.6226
		42.7069	19.505	50.4872	35.8855
		32.2196	23.4184	36.8136	145.986
		44.6404	22.5986	39.2575	133.256
		42.7842	28.2135	43.4339	103.898
		47.2854	23.6968	61.9335	146.698
		33.5344	29.0797	34.8337	113.875
		52.1114	23.9289	44.362	33.7974
		39.6442	22.9853	44.1454	44.7796
		39.4586	20.4176	34.7409	80.2011
		35.4215	18.8554	52.8074	35.174
		52.4517	21.8407	38.8244	197.123
		42.2428	21.7943	38.9018	30.7193
		52.529	26.1098	12.0031	37.8654
		49.9923	28.3372	51.3534	68.0743
		40.8971	30.0851	59.3813	92.3743
		57.9892	22.2738	41.6087	109.312
		67.1152	23.5886	42.362	103.465
		50.5336	24.2073	37.9892	53.9985
		26.0789	19.273	79.5978	131.261
		30.2862	23.4493	36.0402	119.01
		51.1678	20.2011	41.3457	49.7602
		23.0008	20.3403	41.2065	111.895
		42.5831	26.4965	51.6473	33.72
		44.3012	19.2575	24.7641	69.9304
		59.0101	21.8407	57.355	159.01
		36.7981	20.1701	41.5004	106.419
		27.8422	19.536	45.7386	79.3194
		25.2281	3.63496	52.1268	85.6278
		44.1145	18.9946	38.6852	100.108
		45.9861	22.9698	38.0201	104.733
		50.7811	19.3813	35.8546	77.2467
		39.3349	17.5561	34.0139	110.998
		42.6295	22.3017	47.5329	116.056
		46.8059		31.6783	100.325
		34.71		31.6783	49.2653
		23.2019		35.2049	128.755
		33.2096		35.8082	140.99
		37.7262		43.4339	132.838
		28.7703		52.6682	138.964
		36.6125		53.4261	96.0557
		43.9753		37.7881	132.096
		23.9752		62.5522	189.389
		25.6303		37.2003	99.7216
		42.5058		43.6195	49.5437
		66.744		95.2823	122.707
		72.8384		21.222	108.786
		36.5197		51.802	121.763
		36.0093		35.3442	97.3859
	Average	41.2464	22.3017	43.4948	95.3426

## Sheet: Figure2-E
Source data of Figure 2E
		Gonad Length (um) measured by Image J
		HK (n=32)	HK+VB2 (n=44)	HK+VB2+PIC (n=18)
		33.9056	90.9822	29.5746
		31.9876	98.0665	18.8863
		31.5545	150.487	33.2869
		31.075	157.757	45.9861
		33.2715	166.744	21.8716
		21.0363	143.387	29.4509
		43.1864	60.2166	59.041
		39.8299	205.77	52.4981
		30.9977	128.6	50.7038
		45.4447	151.848	35.3442
		27.6721	71.4153	23.9443
		26.4501	67.4865	39.9845
		37.4014	114.555	48.5538
		20.9435	166.28	51.8948
		27.8577	152.266	36.2568
		34.1686	124.872	47.6721
		27.3937	113.674	42.3357
		31.9103	150.131	61.2993
		38.9018	137.773
		17.7262	99.7216
		29.8221	109.482
		31.8484	181.5
		29.42	137.138
		37.355	87.3937
		28.9714	122.305
		36.4114	188.507
		36.396	96.7517
		28.1671	114.385
		28.2135	75.7154
		26.4192	153.055
		28.5228	92.7765
		32.0959	77.2467
			134.37
			144.486
			57.3086
			124.501
			233.318
			131.524
			61.3612
			78.051
			133.163
			120.48
			116.489
			221.021
	Average	31.4487	126.008	40.4769

## Sheet: Figure2-F
Source data of Figure 2F
			Flourescence Intensity measured by Image J						Relative Flourescence Intensity
			N2						N2
			HK (n=28)	HK+VB2 (n=25)	Live (n=12)				HK	HK+VB2	Live
			2.4	5	9.8				0.178838	0.372578	0.730253
			2.7	5.74	5.4				0.201192	0.42772	0.402385
			1.9	14.33	8.75				0.14158	1.06781	0.652012
			5	9.09	34.7				0.372578	0.677347	2.58569
			2.9	2.56	5.28				0.216095	0.19076	0.393443
			9	2.75	9.04				0.670641	0.204918	0.673621
			1.9	3.5	15.6				0.14158	0.260805	1.16244
			2	2.41	20.1				0.149031	0.179583	1.49776
			4.99	7.2	12.5				0.371833	0.536513	0.931446
			5.6	3.48	10.9				0.417288	0.259314	0.812221
			9	7.5	12.65				0.670641	0.558867	0.942623
			1.99	8.6	16.32				0.148286	0.640835	1.2161
			2.86	4.7					0.213115	0.350224
			2.3	5.8					0.171386	0.432191
			1.8	7.8					0.134128	0.581222
			7.4	11.6					0.551416	0.864382
			8.9	8.12					0.663189	0.605067
			5	42.7					0.372578	3.18182
			5.8	5.4					0.432191	0.402385
			4.3	8.5					0.320417	0.633383
			2.2	38.1					0.163934	2.83905
			3.5	28.4					0.260805	2.11624
			3.5	3.45					0.260805	0.257079
			23	6.44					1.71386	0.479881
			2.7	8.2					0.201192	0.611028
			2.53						0.188525
			2.81						0.209389
			2.75						0.204918
		Average	4.66893	10.0548	13.42				0.347908	0.74924	1

## Sheet: Figure 2-supplement-2A
Source data of Figure 2—figure supplement 2A
		H		1day		1.5day
				No.of worm on food	No. of worm on outside of food	No.of worm on food	No. of worm on outside of food
			Replicate-1	119	113	64	168
			Replicate-2	132	159	73	218
			Replicate-3	135	153	83	205
			Replicate-4	116	147	62	201
			Replicate-5	152	185	80	257
			Replicate-6	133	196	85	244
			Replicate-7	130	162	69	223
			Replicate-8	118	156	69	205
			Replicate-9	130	147	62	215
					2583
		H+VB2		1day		1.5day
				No.of worm on food	No. of worm on outside of food	No.of worm on food	No. of worm on outside of food
			Replicate-1	129	114	92	151
			Replicate-2	48	26	18	56
			Replicate-3	92	91	56	127
			Replicate-4	142	166	96	212
			Replicate-5	103	71	70	104
			Replicate-6	156	82	104	134
			Replicate-7	128	106	89	145
			Replicate-8	186	130	95	221
			Replicate-9	169	89	104	154
			Replicate-10	136	108	82	162
					2272
		The HK(1day) data is the same as that in Figure 1B(HK data), as the data for both pairs of figures were generated from the same set of experiments.

## Sheet: Figure 2-supplement-2D
Source data of Figure 2—figure supplement 2D
	Flourescence Intensity measured by Image J
		L1 (n=17)	L2 (n=37)	L3 (n=20)	L4 (n=17)
		44.167	70	19.3	47.4
		64.75	17	46.4	67.4
		43.25	78	26	52.3
		26.75	39	48.3	36
		67.25	39.5	14.7	68.2
		44	23.2	40.7	52.8
		31	30.5	53.5	22.7
		27	14	41.6	83.7
		45	43.7	26.3	23.5
		59.5	39.44	36.7	12.6
		81	81	60	45.5
		84.4	59.2	67.4	15
		84	64.2	84.3	26.2
		84.5	41.5	80.3	84.1
		84.333	82.5	12.8	40.5
		62	46	27.3	45.5
		42	48.5	33.7	56.1
			38.8	84.4
			52.6	30.6
			72.9	61.8
			47.3
			45.5
			55.8
			54
			39.5
			80.8
			28.9
			25.9
			47.7
			69.4
			48.2
			85
			55.16
			34.4
			33
			39.9
			38.7
	Average	57.3471	48.9378	44.805	45.8529

## Sheet: Figure 2-supplement-2E
Source data of Figure 2—figure supplement 2E
		Flourescence Intensity measured by Image J					Relative Flourescence Intensity
		HK (n=42)	HK+VB2 (n=21)	HK+VB2+PIC (n=24)			HK	HK+VB2	HK+VB2+PIC
		21.7	140	121			0.504509	3.25489	2.81316
		23	187.6	101			0.534733	4.36156	2.34817
		23.2	70	119			0.539383	1.62745	2.76666
		14.2	54.3	155			0.330139	1.26243	3.60363
		22.7	83.4	66.9			0.527758	1.93899	1.55537
		27.2	254	199.4			0.63238	5.90531	4.6359
		124	254	151.4			2.88291	5.90531	3.51994
		48.2	224	84.7			1.12061	5.20783	1.96921
		62.9	242	21.3			1.46238	5.62632	0.495209
		28.5	247.6	57.3			0.662604	5.75651	1.33218
		33.45	232.7	242			0.777687	5.4101	5.62632
		70.5	89.6	59.9			1.63907	2.08313	1.39263
		32.6	128.6	95.7			0.757926	2.98985	2.22495
		77.7	234.4	142.7			1.80647	5.44962	3.31767
		42.6	254	65.5			0.990418	5.90531	1.52283
		22.1	72	127.5			0.513808	1.67395	2.96428
		36.9	175.4	108			0.857897	4.07792	2.51092
		43.4	95.6	97			1.00902	2.22263	2.25518
		19.6	53.5	141			0.455685	1.24383	3.27814
		40.77	165.8	51.3			0.947872	3.85473	1.19269
		12.6	79.4	41			0.292941	1.84599	0.953219
		47.1		98.3			1.09504		2.2854
		175		104			4.06862		2.41792
		27		79			0.62773		1.83669
		23.7					0.551007
		48.3					1.12294
		32.9					0.7649
		29.3					0.681203
		27.3					0.634704
		27.16					0.63145
		13					0.30224
		117					2.72016
		45					1.04622
		74.7					1.73672
		13					0.30224
		18.4					0.427786
		43.7					1.01599
		30					0.697477
		27.5					0.639354
		107.9					2.50859
		39.2					0.911371
		11.53					0.268064
	Average	43.0121	158.948	105.412			1	3.69541	2.45076
