# Supplementary material for: A vitamin-B2-sensing mechanism that regulates gut protease activity to impact animal’s food behavior and growth
Source: eLife. 2017 Jun 1;6:e26243. doi: 10.7554/eLife.26243 (PMC5478268; doi:10.7554/eLife.26243)
Supplement: Figure 3—source data 1. — DOI: http://dx.doi.org/10.7554/eLife.26243.011 [file elife-26243-fig3-data1.xlsx]

## Sheet: Figure3-B
Source data of Figure 3B
			NO. of worm						Percentage of worm
	RNAi		L1	L2	L3	L4	Total		L1	L2	L3	L4
	Control	Replicate-1	0	8	36	18	62		0	0.129032	0.580645	0.290323
		Replicate-2	0	15	40	23	78		0	0.192308	0.512821	0.294872
		Replicate-3	0	5	55	68	128		0	0.0390625	0.429688	0.53125
							268
	asp-13	Replicate-1	0	16	31	13	60		0	0.266667	0.516667	0.216667
		Replicate-2	0	25	37	19	81		0	0.308642	0.45679	0.234568
		Replicate-3	0	28	32	20	80		0	0.35	0.4	0.25
							221
	asp-14	Replicate-1	0	25	44	13	82		0	0.304878	0.536585	0.158537
		Replicate-2	0	23	45	15	83		0	0.277108	0.542169	0.180723
		Replicate-3	0	25	46	29	100		0	0.25	0.46	0.29
							265
	cpr-1	Replicate-1	0	18	26	14	58		0	0.310345	0.448276	0.241379
		Replicate-2	0	23	37	16	76		0	0.302632	0.486842	0.210526
		Replicate-3	0	17	53	30	100		0	0.17	0.53	0.3
							234
	cpr-4	Replicate-1	0	10	28	15	53		0	0.188679	0.528302	0.283019
		Replicate-2	0	9	15	10	34		0	0.264706	0.441176	0.294118
		Replicate-3	0	11	35	20	66		0	0.166667	0.530303	0.30303
							153
	asp-13, asp-14	Replicate-1	0	36	43	10	89		0	0.404494	0.483146	0.11236
		Replicate-2	0	41	58	11	110		0	0.372727	0.527273	0.1
		Replicate-3	0	37	45	5	87		0	0.425287	0.517241	0.0574713
							286
	crp-1,cpr-4	Replicate-1	0	11	13	3	27		0	0.407407	0.481481	0.111111
		Replicate-2	0	23	50	27	100		0	0.23	0.5	0.27
		Replicate-3	0	19	34	19	72		0	0.263889	0.472222	0.263889
							199
	asp-13, asp-14,crp-1,cpr-4	Replicate-1	0	46	55	9	110		0	0.418182	0.5	0.0818182
		Replicate-2	0	58	43	7	108		0	0.537037	0.398148	0.0648148
		Replicate-3	0	70	37	6	113		0	0.619469	0.327434	0.0530973
							331

## Sheet: Figure3-C
Source data of Figure 3C
	Gonad Length (um) measured by Image J
		asp-13/14 OE
	WT (n=41)	line1 (n=39)	line2 (n=52)
	17.6025	48.0897	47.6566
	22.0108	47.4091	51.8639
	24.3929	48.3836	49.1261
	28.5538	48.1825	103.418
	36.7363	57.4169	57.0147
	22.1655	40.0619	91.9567
	33.6427	70.8739	65.6613
	51.8948	83.372	89.7602
	20.4022	40.3248	92.0959
	39.8144	46.5739	74.0913
	48.662	48.2599	64.8415
	29.2498	65.5375	97.355
	28.0433	45.8623	89.1415
	31.0131	70.4408	48.1206
	24.6868	54.3421	100.495
	28.0278	60.8507	70.5491
	27.4865	40.3558	61.0518
	28.1361	38.2367	77.85
	33.6118	51.5545	89.7602
	24.2073	76.1176	97.0302
	30.7966	46.3109	70.6729
	29.7602	38.8244	75.6911
	24.4857	43.9443	42.1346
	28.7858	37.0611	73.8747
	33.2715	40.9899	66.8677
	34.0758	54.7254	38.9482
	39.4741	85.8159	46.1098
	33.5499	36.3496	90.6883
	27.4246	56.0712	47.3627
	33.5654	57.7726	38.2985
	30.0387	161.361	57.3086
	31.9103	49.3735	38.9172
	33.2251	51.4927	55.7309
	52.5599	63.4029	41.2838
	33.7664	53.0394	41.0673
	25.5066	77.4942	48.3217
	24.6249	83.867	45.8623
	28.3991	47.239	59.3194
	31.338	58.7935	64.6094
	28.7703		58.6852
	30.8263		83.4184
			39.1802
			58.1129
			40.6651
			53.2869
			103.387
			50.2707
			54.3078
			58.0665
			37.2312
			65.7541
			48.9714
Average	30.8901	57.0814	63.7163

## Sheet: Figure3-D
Source data of Figure 3D
			NO. of worm on each location					Percentage of worm on each loaction
			HK	HK+VB2	Wandeirng	Total		HK	HK+VB2	Wandeirng
	WT	Replicate-1	11	20	29	60		0.183333	0.333333	0.483333
		Replicate-2	14	29	60	103		0.135922	0.281553	0.582524
		Replicate-3	15	29	41	85		0.176471	0.341176	0.482353
		Replicate-4	6	25	46	77		0.0779221	0.324675	0.597403
		Replicate-5	20	32	42	94		0.212766	0.340426	0.446809
						419		0.157283	0.324233	0.518484
			NO. of worm on each location					Percentage of worm on each loaction
			HK	HK+VB2	Wandeirng	Total		HK	HK+VB2	Wandeirng
	asp-13/14 OE line1	Replicate-1	10	21	21	52		0.192308	0.403846	0.403846
		Replicate-2	15	7	21	43		0.348837	0.162791	0.488372
		Replicate-3	6	5	12	23		0.26087	0.217391	0.521739
		Replicate-4	21	23	19	63		0.333333	0.365079	0.301587
		Replicate-5	18	15	32	65		0.276923	0.230769	0.492308
						246		0.282454	0.275975	0.44157
			NO. of worm on each location					Percentage of worm on each loaction
			HK	HK+VB2	Wandeirng	Total		HK	HK+VB2	Wandeirng
	asp-13/14 OE line2	Replicate-1	13	15	18	46		0.282609	0.326087	0.391304
		Replicate-2	19	16	14	49		0.387755	0.326531	0.285714
		Replicate-3	6	8	11	25		0.24	0.32	0.44
		Replicate-4	7	13	21	41		0.170732	0.317073	0.512195
		Replicate-5	5	9	7	21		0.238095	0.428571	0.333333
						182		0.263838	0.343652	0.392509

## Sheet: Figure3-E
Source data of Figure 3E
			NO. of worm on each location	Replicate-1	Replicate-2	Replicate-3
		WT (N2)	On HK food	5	3	9
			wandering	25	27	30
				30	30	39	99
		asp-13/14 OE-Line1	On HK food	25	25	37
			wandering	48	40	96
				73	65	133	271
		asp-13/14 OE-Line2	On HK food	17	7	15
			wandering	35	15	38
				52	22	53	127
			Percentage of worm on each location	Replicate-1	Replicate-2	Replicate-3
		WT (N2)	On HK food	0.166667	0.1	0.230769	0.165812
			wandering	0.833333	0.9	0.769231	0.834188
		asp-13/14 OE-Line1	On HK food	0.342466	0.384615	0.278195	0.335092
			wandering	0.657534	0.615385	0.721805	0.664908
		asp-13/14 OE-Line2	On HK food	0.326923	0.318182	0.283019	0.309375
			wandering	0.673077	0.681818	0.716981	0.690625

## Sheet: Figure3-F
Source data of Figure 3F
		Flourescence Intensity measured by Image J				Relative Flourescence Intensity
		Control RNAi (n=17)	elt-2 RNAi (n=17)			Control RNAi	elt-2 RNAi
		84.5	0			1.49303	0
		84.167	0			1.48715	0
		21.5	12.75			0.379884	0.22528
		10.556	0			0.186514	0
		29.8	0			0.526536	0
		27.5	0			0.485898	0
		89.5	0			1.58138	0
		33.33	0			0.588908	0
		85	0			1.50187	0
		72.7	0			1.28454	0
		42.667	7			0.753883	0.123683
		17.75	3			0.313625	0.053007
		67.5	0			1.19266	0
		61.13	4			1.08011	0.070676
		75.667	6			1.33696	0.106014
		77.37	0			1.36705	0
		81.5	0			1.44002	0
	Average	56.5963	1.92647			1	0.0340388

## Sheet: Figure3-G
Source data of Figure 3G
		Flourescence Intensity was measured by ImageJ in each nucleus
		total nucleus=53												Average Flourescence Intensity/worm
HK	worm-1	32.333	23.25	21.5	24.625	21.333								24.6082
	worm-2	36.8	17.16	11.917	23.5	18.375								21.5504
	worm-3	53.37	60.889	40.17	82.75	40.75	50.667							54.766
	worm-4	55.667	60.111	29.444	28	41.778	49.667	57.667	15.333	30.333	47.444	37.333		41.1615
	worm-5	35.222	44.333	45	54.778	79.556	44.889	57.444	39.778	23.667	30.444	43.333		45.3131
	worm-6	24	56.8	28.778	22.111	28.889	27.556	22.778	36					30.864
	worm-7	21.667	23.778	25.111	27	11.556	24.111	30.556						23.397
														34.5229
		total nucleus=85												Average Flourescence Intensity/worm
HK+VB2	worm-1	64.444	59.889	76.222	67.889	42.778								62.2444
	worm-2	85.444	55	75.889	85.667	75.111	82.111	53.111	44.444					69.5971
	worm-3	70.333	71	99.667	76.444	66.444	70.111	55	55.333					70.5415
	worm-4	93.667	92.333	87.778	60.778	50.778	69.889	84	77.556	81	88.889			78.6668
	worm-5	76.222	49.556	68.444	58.111	34.667	32.556							53.2593
	worm-6	80.222	75.333	109.333	94.667	91.333	97.778	91.667	71.333	82.556	51.889	117.556		87.6061
	worm-7	72.556	99.222	102.111	99.667	110.222	91.222	92.444	107.889	101.222				97.395
	worm-8	63.333	72.889	48.111	87.333	86.111	65.222	59.778						68.9681
	worm-8	66.887	66.333	49.333	54.556	107.222	61.333							67.6107
	worm-9	68.667	81.778	75.444	96	74.556	75.556	91.778						80.5399
	worm-10	53.444	81.333	83.222	75.778	67.556	67.222	58.889	40.556					66
														72.9481
		total nucleus=64												Average Flourescence Intensity/worm
Live	worm-1	105.444	98.667	82.778	74.333	66.889	74.889	70	69.111					80.2639
	worm-2	122.222	97.667	90.554	97.778	104	99.889	90.667	112.667					101.93
	worm-3	105.444	83.345	103.778	93.444	104.889	101.444	95.111	92.667					97.5152
	worm-4	83.333	103.222	63.556	56.444									76.6388
	worm-5	113.111	101.667	108.556	92.333	102	103.889							103.593
	worm-6	94.333	96.444	81.667	83.556	44.444								80.0888
	worm-7	79.444	95.444	77.444	61.667									78.4998
	worm-8	103	103.333	95.111	94.778	95.111	97.889	85.222						96.3491
	worm-8	97.222	98.111	104.444	84.4444	97.778	94							95.9999
	worm-9	91.556	105.111	98.889	95.333	98.778	94.889	90.667	96.667					96.4862
														90.7365

## Sheet: Figure3-H
Source data of Figure 3H
			Gonad Length (um) measured by Image J
			Control(n=52)	elt-2 O/E (n=52)
			24.9497	55.3635
			25.7763	65.5915
			26.2332	140.158
			47.4471	86.5222
			37.5315	37.8862
			27.933	112.64
			41.86	39.0599
			39.3967	43.2123
			23.3505	100.673
			32.2128	96.9169
			28.1354	161.005
			32.0998	108.92
			19.2887	34.142
			35.9401	129.753
			45.2886	65.8811
			28.3806	39.111
			17.3432	69.505
			25.5941	92.0573
			32.8434	21.0096
			33.4849	64.6939
			41.2417	28.2181
			35.5148	43.8535
			62.8817	52.262
			30.2461	54.164
			38.0642	107.015
			27.9556	60.1288
			40.4123	110.069
			29.5931	97.0546
			36.1201	18.1304
			49.7035	71.3223
			28.267	35.6716
			34.434	62.7673
			28.2828	80.3082
			22.2335	65.6965
			23.5424	108.839
			26.8079	46.6044
			24.5567	80.3412
			36.0659	92.4615
			60.9153	78.9909
			24.1084	132.126
			31.3271	59.9976
			30.5008	117.437
			25.8766	63.6694
			31.7001	46.4442
			27.1112	102.538
			24.5489	40.5368
			27.7791	50.0696
			36.3314	30.0606
			38.3949	57.7753
			28.2175	94.5815
			33.5967	112.702
			41.8191	29.8
		Average	32.7546	72.9949

## Sheet: Figure3-I
Source data of Figure 3I
		Flourescence Intensity measured by Image J				Relative Flourescence Intensity
		Control(n=52)	elt-2 O/E (n=51)			Control(n=52)	elt-2 O/E (n=51)
		21.8	83.92			1.75292	6.74794		-
		8.07	2.798			0.648902	0.224985
		4.7	19.541			0.377923	1.57128
		6.4	6.947			0.514619	0.558603
		10.01	84.937			0.804896	6.82972
		6.352	57.87			0.510759	4.65328
		10.264	20.006			0.82532	1.60867
		9.135	16.463			0.734538	1.32378
		20.117	25.562			1.61759	2.05542
		16.48	42.578			1.32514	3.42366
		3.45	13.647			0.277412	1.09734
		8.2	48.912			0.659356	3.93298
		84.9	47.557			6.82674	3.82402
		7.4	12.78			0.595028	1.02763
		3.75	37.898			0.301535	3.04735
		4	75.017			0.321637	6.03206
		7.65	34.246			0.615131	2.75369
		10.29	33.87			0.827411	2.72346
		5.89	26.184			0.47361	2.10544
		5.32	8.2			0.427777	0.659356
		3.63	39.483			0.291885	3.1748
		12.8	6.831			1.02924	0.549275
		19.245	16.3			1.54748	1.31067
		18.888	9.427			1.51877	0.758018
		3.875	19.378			0.311586	1.55817
		5.043	12.673			0.405504	1.01903
		4.5	14.667			0.361841	1.17936
		4.09	14.778			0.328874	1.18829
		12.965	7.041			1.04251	0.566161
		6.833	85			0.549436	6.83478
		6.592	13.716			0.530058	1.10289
		4.92	48.151			0.395613	3.87178
		4.97	6.815			0.399634	0.547989
		5.945	17.574			0.478033	1.41311
		9.81	13.932			0.788814	1.12026
		7.185	9.748			0.57774	0.783829
		3.79	22.741			0.304751	1.82859
		6.936	26.03			0.557718	2.09305
		71.6	13.58			5.7573	1.09196
		8.4	22.06			0.675437	1.77383
		11.524	28.804			0.926636	2.31611
		4.239	10.5			0.340855	0.844297
		25.09	7.75			2.01747	0.623171
		52	68.12			4.18128	5.47748
		8.275	7.8			0.665386	0.627192
		4.483	10.7			0.360475	0.860379
		7.224	11.1			0.580876	0.892542
		37.7	12.8			3.03143	1.02924
		4.822	12.9			0.387733	1.03728
		5.617	15.9			0.451659	1.27851
		5.517	44.9			0.443618	3.61037
		4.006				0.322119
	Average	12.4364	26.4732			1	2.12869

## Sheet: Figure 3-supplement 1A
Source data of Figure 3—figure supplement 1A.
			Flourescence Intensity measured by Image J						Relative Flourescence Intensity
			Control RNAi			asp-13/14 RNAi			Control RNAi			asp-13/14 RNAi
			HK	HK+VB2		HK	HK+VB2		HK (n=33)	HK+VB2 (n=27)		HK (n=32)	HK+VB2 (n=24)
			4.1	6.3		2.5	6.3		1.09201	1.67797		0.66586	1.67797
			1.4	2.6		3	2.8		0.372881	0.692494		0.799031	0.745763
			2.4	9.2		4.7	7.7		0.639225	2.45036		1.25182	2.05085
			1	10.2		4.9	3		0.266344	2.71671		1.30508	0.799031
			2	9.95		2.6	2.5		0.532688	2.65012		0.692494	0.66586
			2.2	19.5		2	4.75		0.585956	5.1937		0.532688	1.26513
			4.2	12.6		1.2	4		1.11864	3.35593		0.319613	1.06538
			4.6	5.4		2.2	4.2		1.22518	1.43826		0.585956	1.11864
			4.8	10.4		3	2		1.27845	2.76998		0.799031	0.532688
			4.6	10.6		2	3		1.22518	2.82324		0.532688	0.799031
			5.5	7.4		3.4	1.85		1.46489	1.97094		0.905569	0.492736
			3	9.5		1.9	2.8		0.799031	2.53027		0.506053	0.745763
			5.4	47.7		2.8	9.1		1.43826	12.7046		0.745763	2.42373
			2.7	15.55		3	7.6		0.719128	4.14165		0.799031	2.02421
			4	5.2		5.9	2.4		1.06538	1.38499		1.57143	0.639225
			6.2	10.3		1.75	4.55		1.65133	2.74334		0.466102	1.21186
			5	13		2.6	2.23		1.33172	3.46247		0.692494	0.593947
			2.5	9.5		2	2		0.66586	2.53027		0.532688	0.532688
			3.1	9.7		5.6	2.4		0.825666	2.58354		1.49153	0.639225
			7.4	9.4		3	3.8		1.97094	2.50363		0.799031	1.01211
			4.4	17.3		2	3		1.17191	4.60775		0.532688	0.799031
			2	17.6		2.2	2.2		0.532688	4.68765		0.585956	0.585956
			4.4	5.6		7.85	3.98		1.17191	1.49153		2.0908	1.06005
			2	14.5		2	2		0.532688	3.86199		0.532688	0.532688
			4.3	7.7		2.75			1.14528	2.05085		0.732446
			2.3	7.9		4.5			0.612591	2.10412		1.19855
			6.3	7.13		1			1.67797	1.89903		0.266344
			5.3			5.8			1.41162			1.54479
			3.5			2			0.932203			0.532688
			2.8			1.6			0.745763			0.42615
			4.6			9.2			1.22518			2.45036
			3.2			2			0.8523			0.532688
			2.7						0.719128
		Average	3.75455	11.5456		3.21719	3.75667		1	3.07509		0.856878	1.00056

## Sheet: Figrue3-supplement 1B
Source data of Figure 3—figure supplement 1B.
		Gonad length (um)
		Control RNAi			asp-13+14 RNAi
		HK (n=50)	HK+VB2 (n=48)		HK (n=47)	HK+VB2 (n=58)
		29.8509	72.7749		26.6013	15.971
		20.1862	57.8755		18.5969	29.8966
		21.7571	62.8563		23.0421	35.9296
		20.0662	60.1241		25.3374	44.3344
		23.3055	54.8325		20.8233	28.8805
		26.5817	81.0751		22.8149	24.8853
		25.1029	69.5566		23.5374	40.3465
		15.8394	69.4211		20.8619	26.2838
		20.6978	99.6395		28.3478	48.8533
		26.8098	94.4153		20.2103	40.6934
		24.3252	79.7978		23.1507	29.3809
		15.9199	87.0141		19.208	31.2607
		24.9402	96.2887		21.9509	25.1405
		30.1554	50.9339		21.6043	29.8604
		24.9393	94.4218		20.5048	33.9147
		20.6773	51.8753		22.0617	47.8348
		23.8357	65.2927		23.2567	37.8779
		25.5681	60.8731		27.0456	27.7691
		21.6984	69.1186		25.4958	38.647
		26.4329	74.6578		23.5882	43.9354
		19.0869	77.1896		24.44	66.0809
		24.1723	120.698		34.5888	63.5175
		19.1389	83.7875		28.8937	36.6399
		22.1645	42.4067		24.2843	28.5226
		23.4038	69.973		27.056	31.0616
		27.3864	72.851		22.2774	29.4824
		30.2542	75.1503		25.0899	58.4627
		25.227	86.0897		30.6034	50.3835
		22.2392	60.4094		25.9498	43.8089
		20.9163	70.1172		21.9579	33.3426
		21.9363	118.821		20.18	39.7686
		22.2902	64.9033		22.0212	28.1484
		22.2583	58.1053		25.593	35.9599
		19.8956	81.4754		23.3275	19.1685
		21.9003	56.5726		25.3727	78.4802
		22.5876	54.0724		27.5088	53.6799
		26.1538	76.8009		27.5088	51.2111
		21.4261	66.473		27.4288	23.1609
		28.132	71.6307		21.9909	29.4833
		20.7956	61.8937		18.6478	103.137
		29.3343	47.3413		23.9388	36.2411
		21.4336	50.5921		22.9287	97.5623
		27.8236	82.6282		21.3911	25.3001
		19.3749	65.8627		22.1134	25.2026
		27.0769	71.8765		22.5244	27.0559
		31.8725	75.9172		22.0209	38.2543
		26.6274	73.7087		26.0305	28.627
		21.7963	58.8247			33.6864
		25.4568				39.8661
		21.1324				35.5448
						68.2398
						28.5425
						29.4775
						33.1224
						28.905
						42.76
						24.7419
						48.6579
	Average	23.6397	71.8545		23.9087	39.2583

[truncated: 3 more sheets: Figrue3-supplement 2A, Figrue3-supplement 2C, Figrue3-supplement 2E]
