# Supplementary material for: A vitamin-B2-sensing mechanism that regulates gut protease activity to impact animal’s food behavior and growth
Source: eLife. 2017 Jun 1;6:e26243. doi: 10.7554/eLife.26243 (PMC5478268; doi:10.7554/eLife.26243)
Supplement: Figure 4—source data 1. — DOI: http://dx.doi.org/10.7554/eLife.26243.015 [file elife-26243-fig4-data1.xlsx]

## Sheet: Figure4-A
Source data of Figure 4A
	Flourescence Intensity measured by Image J											Relative Flourescence Intensity
	Control RNAi			daf-15 RNAi			ragc-1 RNAi					Control RNAi			daf-15 RNAi			ragc-1 RNAi
	n=19	n=18		n=30	n=27		n=23	n=23
	HK	HK+VB2		HK	HK+VB2		HK	HK+VB2				HK	HK+VB2		HK	HK+VB2		HK	HK+VB2
	7	28.5		10.9	11.8		6.3	16.7				0.544769	2.21799		0.848284	0.918326		0.490292	1.29966
	19.51	61.1		48.6	6.8		9.6	8.5				1.51835	4.75506		3.78226	0.529205		0.747112	0.661506
	24.6	67.6		11.6	8.7		7.3	29.9				1.91448	5.26092		0.902761	0.677071		0.568117	2.32694
	13.8	68.2		11.8	8.8		8.6	31.6				1.07397	5.30761		0.918326	0.684853		0.669288	2.45924
	17.9	59.2		10.7	6.6		17.7	9.1				1.39305	4.60719		0.832719	0.51364		1.37749	0.7082
	7.6	83.9		5.9	11.2		11.6	6.6				0.591464	6.52945		0.459163	0.871631		0.902761	0.51364
	18.1	69.6		8.5	13.4		7.5	7.1				1.40862	5.41656		0.661506	1.04284		0.583681	0.552552
	14.4	54.1		10.9	11.3		6.3	7.6				1.12067	4.21029		0.848284	0.879413		0.490292	0.591464
	6.2	53.9		12.2	7.8		8.9	9.4				0.48251	4.19472		0.949455	0.607029		0.692635	0.731547
	9.05	44.1		8.1	6.5		9.4	14.9				0.704309	3.43205		0.630376	0.505857		0.731547	1.15958
	7.4	18.6		10.1	9.6		26.4	55.7				0.575899	1.44753		0.786024	0.747112		2.05456	4.33481
	4.88	56.7		15	10.4		6.6	7.4				0.379782	4.41263		1.16736	0.809372		0.51364	0.575899
	9.2	50.9		8.2	10.9		10.7	8.6				0.715983	3.96125		0.638158	0.848284		0.832719	0.669288
	24.2	65.3		11.7	10.6		8.5	25.8				1.88335	5.08192		0.910543	0.824937		0.661506	2.00786
	10.5	24.6		12.4	56.3		9.5	9.9				0.817154	1.91448		0.96502	4.3815		0.73933	0.77046
	15.1	59.9		7.4	7.6		23.6	8.1				1.17515	4.66167		0.575899	0.591464		1.83665	0.630376
	8.2	36.6		8.5	7.6		6.4	6.9				0.638158	2.84837		0.661506	0.591464		0.498075	0.536987
	14.6	27.3		16.8	10.6		51.3	34.3				1.13623	2.1246		1.30745	0.824937		3.99238	2.66937
	11.9			7.1	9.9		6.7	17.6				0.926108			0.552552	0.77046		0.521422	1.36971
				7	25.4		22.6	8							0.544769	1.97673		1.75883	0.622594
				13.6	10.2		29.4	8.3							1.05841	0.793807		2.28803	0.645941
				12.2	8.3		6.9	18							0.949455	0.645941		0.536987	1.40084
				9.4	9.2		13.7182	15.4							0.731547	0.715983		1.06	1.19849
				16.1	7.1										1.25297	0.552552
				9.9	29.3										0.77046	2.28025
				8.9	13.8										0.692635	1.07397
				8.1	10.6										0.630376	0.824937
				24.4											1.89891
				14.6											1.13623
				10.6											0.824937
Average	12.8495	51.6722		12.3733	12.6037		13.7182	15.887			Average	1	4.02135	#DIV/0!	0.962945	0.980873	#DIV/0!	1.06728	1.23639

## Sheet: Figure4-B
Source data of Figure 4B
	HK	total seam cell=221
		puncta/seam cell							Average puncta/seam cells
	Worm-1	4	3	2	3				3
	worm-2	2	0	1					1
	worm-3	4	4	2					3.33333
	worm-4	3	3	2					2.66667
	worm-5	4	4						4
	worm-6	3	2	5					3.33333
	worm-7	5	10	10	6				7.75
	worm-8	6	9	7	5				6.75
	worm-9	2	1	3	2	4	2		2.33333
	worm-10	0	3	4					2.33333
	worm-11	2	4	4					3.33333
	worm-12	3	3	3					3
	worm-13	2	3	6	3	1			3
	worm-14	0	3	2					1.66667
	worm-15	3	3	3	2	3			2.8
	worm-16	3	4	6	3	3			3.8
	worm-17	3	5	7	3	3			4.2
	worm-18	3	3	5	1				3
	worm-19	1	0	2					1
	worm-20	1	3	2	2	1	1		1.66667
	worm-21	2	3	3	7				3.75
	worm-22	2	3	3					2.66667
	worm-23	2	3	2	0	1			1.6
	worm-24	2	0	2	0	0			0.8
	worm-25	2	6	8					5.33333
	worm-26	4	0						2
	worm-27	4	2						3
	worm-28	2	2	2	3	4			2.6
	worm-29	3	0	5	5	5	1		3.16667
	worm-30	5	2	5					4
	worm-31	3	2	1	1				1.75
	worm-32	2	5	3	3				3.25
	worm-33	2	2	1	1				1.5
	worm-34	1	2						1.5
	worm-35	0	2	0					0.666667
	worm-36	4	2						3
	worm-37	6	5	3					4.66667
	worm-38	3	1						2
	worm-39	2	0						1
	worm-40	3	3	3	2	3			2.8
	worm-41	2	2	2	5	1			2.4
	worm-42	1	1	2	0				1
	worm-43	3	2	2					2.33333
	worm-44	3	4	0	3				2.5
	worm-45	6	5	2	5				4.5
	worm-46	5	4	3	4	6	5		4.5
	worm-47	3	5	4	4	3			3.8
	worm-48	0	3	5					2.66667
	worm-49	3	4	3	2				3
	worm-50	3	3	4	6	5			4.2
	worm-51	5	3						4
	worm-52	4	6	4	5	3	4	3	4.14286
	worm-53	6							6
	worm-54	1	0	0					0.333333
	worm-55	6	3	2	0	4	4		3.16667
	worm-56	4	7	6	6				5.75
	worm-57	5	2	3					3.33333
	worm-58	3	5	2					3.33333
	worm-59	5	6	5	6				5.5
									3.07587
	HK+VB2	total seam cell=116
		puncta/seam cell							Average puncta/seam cells
	Worm-1	2	1	0	2				1.25
	worm-2	0	2	0	1	1	2		1
	worm-3	1	0	0	0	0	1		0.333333
	worm-4	0	0	0					0
	worm-5	0	0						0
	worm-6	1	3	2	2	2			2
	worm-7	0	1	0					0.333333
	worm-8	2	1	1					1.33333
	worm-9	3	3	2					2.66667
	worm-10	0	1	1					0.666667
	worm-11	2	0	0					0.666667
	worm-12	1	0	0					0.333333
	worm-13	1	1	1	2				1.25
	worm-14	0	2	0					0.666667
	worm-15	0	3	0	0	1			0.8
	worm-16	0	1	2	2	1			1.2
	worm-17	0	1	0					0.333333
	worm-18	2	1	1					1.33333
	worm-19	1	1	0					0.666667
	worm-20	1	2	0	0				0.75
	worm-21	0	0	0	0	0			0
	worm-22	0	0	0					0
	worm-23	0	0	0	0	1			0.2
	worm-24	2	1	1	1	1			1.2
	worm-25	1	1	1	1	1			1
	worm-26	0	0	0	0	0			0
	worm-27	2	0	1	2	1	1	2	1.28571
	worm-28	2	4	4	0				2.5
	worm-29	0	1	1	0				0.5
	worm-30	3	3	2	0				2
	worm-31	4	4	3	3	4			3.6
	worm-32	3	3	2					2.66667
	worm-33	2	0	0					0.666667
	worm-34	0	1	0	1	0			0.4
	worm-35	0	0	0					0
	worm-36	2	1	0					1
	worm-37	1	0	0	0				0.25
	worm-38	1	1	1	0	0			0.6
	worm-39	0	0	1	1	2			0.8
	worm-40	0	0	0	0	0			0
	worm-41	2	0	0	0				0.5
									0.8964
	Live	total seam cell=192
		puncta/seam cell							Average puncta/seam cells
	Worm-1	0							0
	worm-2	1	1						1
	worm-3	0	0						0
	worm-4	1	0	2					1
	worm-5	2	3	1	0				1.5
	worm-6	3	0						1.5
	worm-7	0	1	0					0.333333
	worm-8	1	0						0.5
	worm-9	0	0	0					0
	worm-10	1	1	0					0.666667
	worm-11	1	0						0.5
	worm-12	0	0						0
	worm-13	0	0						0
	worm-14	2	2						2
	worm-15	0	0						0
	worm-16	2	1						1.5
	worm-17	1							1
	worm-18	0							0
	worm-19	0	0						0
	worm-20	0	0	0					0
	worm-21	1	0						0.5
	worm-22	0	1						0.5
	worm-23	1							1
	worm-24	0	0						0
	worm-25	0	0	0					0
	worm-26	2	0						1
	worm-27	1	2	1	1				1.25
	worm-28	2	2	0					1.33333
	worm-29	2	0						1
	worm-30	2	1						1.5
	worm-31	2	2	2	2				2
	worm-32	3	0						1.5
	worm-33	2	0	0					0.666667
	worm-34	3	0						1.5
	worm-35	1	0						0.5
	worm-36	4	1	0					1.66667
	worm-37	1	0	0					0.333333
	worm-38	2	2	0	1	0			1
	worm-39	2	2	0					1.33333
	worm-40	1	0	0	0				0.25
	worm-41	2	0	1	1	1			1
	worm-42	0	0						0
	worm-43	0	0						0
	worm-44	0							0
	worm-45	0	0						0
	worm-46	2	0						1
	worm-47	2	0	0	1				0.75
	worm-48	1	0	1	2	0			0.8
	worm-49	0	0	1	0				0.25
	worm-50	0	0	0					0
	worm-51	0	0	0	0	0			0
	worm-52	0	0	0	0	0			0
	worm-53	2	1						1.5
	worm-54	1	1	0	0	1			0.6
	worm-55	0	0	0	0	0			0
	worm-56	0	0						0
	worm-57	3	0	0	0				0.75
	worm-58	0	0	0					0
	worm-59	0	0						0
	worm-60	2	0						1
	worm-61		0						0
	worm-62	0	0	0					0
	worm-63	0	0	1	0	2			0.6
	worm-64	1	0	1	3				1.25
	worm-65	3							3
	worm-66	0	0	0					0
	worm-67	0	0	0					0
	worm-68	0	0						0
	worm-69	0	0						0
	worm-70	0	0						0
	worm-71	5	1	1					2.33333
									0.63615

## Sheet: Figure4-C
Source data of Figure 4C
		Flourescence Intensity measured by Image J				Relative Flourescence Intensity
		wt (N2) (n=28)	nprl-3 (lf) (n=18)			wt (N2) (n=28)	nprl-3 (lf) (n=18)
		2.4	5.5			0.514037	1.178
		2.7	12.2			0.578291	2.61302
		1.9	17.1			0.406946	3.66251
		5	8.7			1.07091	1.86338
		2.9	3.9			0.621128	0.835309
		9	10.7			1.92764	2.29175
		1.9	3.3			0.406946	0.7068
		2	8.5			0.428364	1.82055
		4.99	10.34			1.06877	2.21464
		5.6	8.2			1.19942	1.75629
		9	3.4			1.92764	0.728218
		1.99	8.1			0.426222	1.73487
		2.86	15.5			0.61256	3.31982
		2.3	12.76			0.492618	2.73296
		1.8	5.8			0.385527	1.24226
		7.4	8.2			1.58495	1.75629
		8.9	9			1.90622	1.92764
		5	24.6			1.07091	5.26887
		5.8				1.24226
		4.3				0.920982
		2.2				0.4712
		3.5				0.749637
		3.5				0.749637
		23				4.92618
		2.7				0.578291
		2.53				0.54188
		2.81				0.601851
		2.75				0.589
	Average	4.66893	9.76667			1	2.09184
	The WT data is the same as that in Figure 2F (WT on HK condition), as the data for both pairs of figures were generated from the same set of experiments.

## Sheet: Figure4-E
Source data of Figure 4E
			Gonad Length (um) measured by Image J
			wt (N2) (n=52)	nprl-3 (lf) (n=52)
			51.2916	127.146
			46.4192	127.347
			35.3751	57.3086
			27.935	49.9613
			40.1856	56.2104
			30.58	114.246
			40.9281	87.3473
			36.0712	147.022
			41.1137	160.99
			38.0201	60.3867
			38.2676	58.6388
			31.9567	47.703
			36.9374	51.8175
			29.2807	115.932
			33.8438	48.693
			35.7773	60.9126
			42.6914	93.0394
			39.2111	115.514
			44.6713	43.5422
			34.8956	78.8244
			36.0402	75.7154
			35.8237	120.387
			41.454	129.807
			30.8585	72.2815
			52.1423	106.62
			44.3619	56.3496
			32.297	64.9497
			28.8476	54.7254
			29.2498	103.295
			31.307	120.619
			34.5089	69.4354
			42.1655	60.7579
			36.8136	79.4896
			42.5986	44.099
			38.8244	70.9049
			30.9667	46.3109
			40.2011	94.1067
			33.3797	54.8028
			41.5623	36.4114
			29.8376	97.1694
			33.4725	50.4254
			43.2173	159.861
			43.836	76.2568
			33.4107	71.9722
			43.6195	45.3674
			34.0139	49.5746
			60.2011	49.4509
			40.9126	68.9714
			43.7278	79.041
			37.0766	103.001
			37.7262	45.2591
			33.7664	51.8639
		Average	37.9553	79.0743

## Sheet: Figure4-F
Source data of Figure 4F
				NO. of worm on each location					Percentage of worm on each loaction
				HK	HK+VB2	Wandeirng	Total		HK	HK+VB2	Wandeirng
		WT (N2)	Replicate-1	11	20	29	60		0.183333	0.333333	0.483333
			Replicate-2	14	29	60	103		0.135922	0.281553	0.582524
			Replicate-3	15	29	41	85		0.176471	0.341176	0.482353
			Replicate-4	6	25	46	77		0.0779221	0.324675	0.597403
			Replicate-5	20	32	42	94		0.212766	0.340426	0.446809
							419		0.157283	0.324233	0.518484
				NO. of worm on each location					Percentage of worm on each loaction
				HK	HK+VB2	Wandeirng	Total		HK	HK+VB2	Wandeirng
		nprl-3 (lf)	Replicate-1	16	14	20	50		0.32	0.28	0.4
			Replicate-2	22	29	49	100		0.22	0.29	0.49
			Replicate-3	30	29	44	103		0.291262	0.281553	0.427184
			Replicate-4	34	41	68	143		0.237762	0.286713	0.475524
			Replicate-5	21	26	65	112		0.1875	0.232143	0.580357
							508		0.251305	0.274082	0.474613
		The WT data is the same as that in Figure 3D, as the data for both pairs of figures were generated from the same set of experiments.

## Sheet: Figure4-G
Source data of Figure 4G
			NO. of worm on each location	Replicate-1	Replicate-2	Replicate-3
		WT (N2)	On HK food	5	3	9
			Wandering	25	27	30
				30	30	39	99
		nprl-3 (lf)	On HK food	56	86	40
			Wandering	61	124	96
				117	210	136	463
			Percentage of worm on each location	Replicate-1	Replicate-2	Replicate-3
		WT (N2)	On HK food	0.166667	0.1	0.230769	0.165812
			Wandering	0.833333	0.9	0.769231	0.834188
		nprl-3 (lf)	On HK food	0.478632	0.409524	0.294118	0.394091
			Wandering	0.521368	0.590476	0.705882	0.605909
		The WT data is the same as that in Figure 3E, as the data for both pairs of figures were generated from the same set of experiments.

## Sheet: Figure 4-supplement 1
Source data of Figure 4—figure supplement 1
		Flourescence Intensity measured by Image J
		Control RNAi	ard-1	C25A1.5	F55F8.2	cytb-5.1	rps-23	vps-28	Y56A3A.18	elt-2
		22.1	31.8	39.7	20.3	13.9	14.5	13.3	15.7	7
		26.7	17.5	25.3	18.8	43.3	15.7	17.5	16.8	7
		16.1	19	20.2	21.9	27.2	23.2	37.3	30.7	7
		17.5	24	33.4	17.9	17.6	17.8	22.3	29	7
		16.7	17.6	21.5	14.8	14.9	21.44	29.8	31.4	7
		15.5	21	17.5	12.9	16.1	18.8	18.3	57.4	7
		26.4	19.9	31.6	10.8	15.6	21.2	18.6	29.1	7
		18.4	14.8	13.5	12.4		12.4	33.5	26.4	7
		44.2	12.6	40.2	15.9		11.1		28.8	7
		19.3	14.4		12.5		15.4		20.3	7
		27.24	13		42.1		24.6
		14.4	12.5		22.5		13.1
		20.4	21.7		9.3		15
		14.04	16.24		16.5		20.3
			18.7		28.1		12.4
			26.3		21.2		16.4
			17.7		18.4		14.5
			25.6		12.8		12.5
			12.5		14.4		13.8
			12.7		9.3		12.8
			40.3				9.7
			17.33
			22.1
			21.9
			20.6
			41.6
			26.3
			19.1
			15.8
			14.9
			22.8
			21.9
			21.4
			23.5
	Average	21.3557	20.5609	26.9889	17.64	21.2286	16.0305	23.825	28.56	7

## Sheet: Figure 4-supplement 2A
Source data of Figure 4—figure supplement 2A
	LGG-1::GFP puncta/seam cell
WT (N2) (n=251 seam cell)
	puncta/seam cell
Worm-1	4	3	4	4	3	3	4	4	2
worm-2	2	2
worm-3	2	2
worm-4	1	0	2	2	0	1	2
worm-5	3	2	1	3	1	1
worm-6	3	3	1	0	5	3	1	0	1	2
worm-7	1	2	1	0
worm-8	4	1	3	1	1	3
worm-9	5	7	7
worm-10	3
worm-11	3	6	3	0
worm-12	1	1	1	1	0	1
worm-13	5	4	4	5	5	7	4
worm-14	1	3	2	3	3	1	3
worm-15	2	3	2	5	0
worm-16	1	1	2	3	2	1	1
worm-17	2	5	4	6	3	4	6
worm-18	2	5	3	2	2
worm-19	6	3	1	4	3	1	2	2	2	2	0	2	1	3
worm-20	3	2	3	1	1	1	1
worm-21	2	3	3	2	2	2
worm-22	1	2	0	4	3	3
worm-23	3	3	4	4	1	2
worm-24	0	4	2	4	3
worm-25	4	6	4	3	4	5	5
worm-26	4	2	2	6	7	6
worm-27	2	4	3	1	0	2
worm-28	2	2	3	4	4
worm-29	1	0	2	1	2	1
worm-30	1	1	1	0	0
worm-31	4	4	11	3	1
worm-32	0	0	2	3	4	0	1
worm-33	2	0	2	3	3	2	2
worm-34	2	5	1	4	3	3
worm-35	1	2	4	3	0	1
worm-36	4	4	4	2
worm-37	0	0	1	1	2	1	0	1
worm-38	2	1	3
worm-39	2	2	6	2	4	6
worm-40	1	1	3	3	2	1
worm-41	5	1	3	3
worm-42	1	1	1	2	2	0
worm-43	1	0	1	0	0	0
													Average	2.39841
nprl-3 (lf) (n=467 seam cell)
	puncta/seam cell
Worm-1	0	0	1	0
worm-2	0	0	0	0
worm-3	0	0	0
worm-4	0	0	0
worm-5	0	0	0	0	0	1
worm-6	2	1	1	0	2	1
worm-7	2	2	4	2	2	3	1
worm-8	2	2	3	3	2	2	2	1
worm-9	0	0	1	0	0	0	0	0	0	0
worm-10	0	0	0	0	0	0
worm-11	1	0	0	0	0	0
worm-12	0	0	0	0
worm-13	0	0	0	0
worm-14	2	2	1	1
worm-15	0	0	0
worm-16	0	0	0	0	1	0	0
worm-17	0	0	0	0
worm-18	1	0	0	0	0
worm-19	0	0	0	0	0	0
worm-20	0	0
worm-21	0	0	0
worm-22	0	0	0	0	0	0	0
worm-23	0	0	0	0	0	0	0	0
worm-24	0	1	0
worm-25	0	1	1	1	1	0	1
worm-26	0	0	0
worm-27	2	1	0	1	1	0	2	2
worm-28	1	0	1	0
worm-29	0	0	0	0
worm-30	0	1	0	2	0	0	1
worm-31	0	1	1	1	2	1
worm-32	0	1	1
worm-33	3	2	0	3	2	2	0	0	1	1
worm-34	0	0	0	2	1	0	0	0
worm-35	2	1	2	1	2	0
worm-36	2	0	0	1	1
worm-37	1	1	2	2	0	1
worm-38	2	0	1	1	1
worm-39	0	0	1	0	0	0
worm-40	0	0	0	0	2
worm-41	2	4	0	1	1	1
worm-42	2	1	2	4	3	2	3
worm-43	1	0	1	0	0
worm-44	1	0	0	0	2	1	1	0	0	0	0
worm-45	1	0	1	0	0	1
worm-46	0	0	0	0
worm-47	0	1	1	0
worm-48	1	1	0	0	0	0
worm-49	0	0
worm-50	2	0	1	0	1	1	0	0
worm-51	2	1	0	2	2	0	0	1	0	1
worm-52	1	1	1	0	2	2	1	1	1	1
worm-53	1	1	1	1	0	0	2	0	1	1	1
worm-54	2	1	2	2	3	3	0	0	2
worm-55	0	1	1	1	1	0	0	2	1	0	1
worm-56	1	0	0	0	0	1	1	0	0
worm-57	0	0	0	0
worm-58	1	0	0	1	0
worm-59	0	3	1	0	2	0
worm-60	2	2	1	2
worm-61	1	1	2	1	1	0
worm-62	1	1	1
worm-63	0	1	1	0	0	0
worm-64	1	0	0	1
worm-65	0	1	0	0	0	0	0	0
worm-66	0	0	0	0
worm-67	1	1	0	1	0	0
worm-68	1	1	2	1	0	1
worm-69	3	3	2	2	2	1
worm-70	0	2	2	0	2
worm-71	2	1	0	0	0
worm-72	0	0	0	2	0	0	0
worm-73	3	2	3	0
worm-74	2	0	0	1	1	0
worm-75	2	1	0	0
worm-76	2	0	1	0
worm-77	0	0	0	0	0	0
worm-78	1	0	0	0
worm-79	1	2	2	1	2	0	0	0
worm-80	2	2	0
worm-81	1	2	0	2	0	0	1	2
										Average	0.698073

## Sheet: Figure 4-supplement 2B
Source data of Figure 4—figure supplement 2B
	LGG-1::GFP puncta/seam cell
	Control RNAi (n=73 seam cell)
	puncta/seam cell
Worm-1	0	0	0	0	0
worm-2	1	0	0	0	1	0	0
worm-3	0	0	0
worm-4	0	0	0	0	0	0	0
worm-5	0	0	0	0	0
worm-6	3	3	0	2	1
worm-7	0	0	0	1	0	0
worm-8	0	0	0	0	1
worm-9	0	0	0
worm-10	0	2	2	0	0
worm-11	4	4	1	3
worm-12	0	0	0	1
worm-13	0	0	0	0
worm-14	0	0
worm-15	0	1	0
worm-16	0	0	0	1	0
								Average	0.438356
	daf-15 RNAi (n=97 seam cell)
	puncta/seam cell
Worm-1	1	3	1	2	1
worm-2	2	2	0	2	1	1	0
worm-3	2	3	1	1	0
worm-4	1	1	1	0
worm-5	1	0	2	0	0
worm-6	2	2	0	2	0
worm-7	2	2	1	0	0
worm-8	4	4
worm-9	5	2	1	1	3	2	1
worm-10	1	3	0	1	3	0
worm-11	0	2	2	3	3	0
worm-12	3	0	1	0
worm-13	4	2	2
worm-14	3	0	2	0
worm-15	2	0	1	1	1	1	0
worm-16	0	3	3	2
worm-17	0	0	2	0
worm-18	2	1	4	1
worm-19	0	6	4	1
worm-20	1	1	3	3	0	3
worm-21	0							Average	1.46939

## Sheet: Figure 4-supplement 2D
Source data of Figure 4—figure supplement 2D
			Vha-6::mCherry localization
			Normal Localization	Mis-localization	total
		HK	2	27	29
		HK+VB2	22	4	26
		Live	20	0	20

[truncated: 2 more sheets: Figure 4-supplement 2F, Figure 4-supplement 2G]
