# Supplementary material for: A vitamin-B2-sensing mechanism that regulates gut protease activity to impact animal’s food behavior and growth
Source: eLife. 2017 Jun 1;6:e26243. doi: 10.7554/eLife.26243 (PMC5478268; doi:10.7554/eLife.26243)
Supplement: Figure 5—source data 1. — DOI: http://dx.doi.org/10.7554/eLife.26243.019 [file elife-26243-fig5-data1.xlsx]

## Sheet: Figure5-B
Source data of Figure 5B
			AU/uv 280
		time (s)	Live	HK+VB2	HK
		9.2	1172	-644	-1192
		9.2083	1765	-485	-1138
		9.2167	2437	-293	-1089
		9.225	3156	-71	-1049
		9.2333	3880	169	-1018
		9.2417	4562	413	-999
		9.25	5153	644	-990
		9.2583	5617	845	-992
		9.2667	5930	1004	-1002
		9.275	6083	1110	-1020
		9.2833	6081	1161	-1042
		9.2917	5938	1157	-1066
		9.3	5677	1104	-1088
		9.3083	5329	1009	-1106
		9.3167	4922	883	-1121
		9.325	4482	737	-1128
		9.3333	4032	582	-1128
		9.3417	3595	427	-1120
		9.35	3182	278	-1106
		9.3583	2802	143	-1086
		9.3667	2460	24	-1061
		9.375	2158	-75	-1034
		9.3833	1896	-156	-1004
		9.3917	1673	-218	-974
		9.4	1487	-265	-943
		9.4083	1332	-300	-912
		9.4167	1206	-325	-881
		9.425	1104	-342	-851
		9.4333	1022	-349	-824
		9.4417	960	-351	-798
		9.45	915	-349	-773
		9.4583	887	-343	-748
		9.4667	875	-334	-724
		9.475	877	-322	-702
		9.4833	891	-309	-680
		9.4917	919	-293	-658
		9.5	960	-274	-636
		9.5083	1017	-253	-614
		9.5167	1091	-230	-591
		9.525	1184	-205	-566
		9.5333	1301	-178	-539
		9.5417	1451	-150	-511
		9.55	1641	-118	-481
		9.5583	1880	-84	-449
		9.5667	2181	-45	-415
		9.575	2558	-2	-379
		9.5833	3026	43	-339
		9.5917	3597	96	-295
		9.6	4275	156	-244
		9.6083	5054	224	-189
		9.6167	5917	302	-129
		9.625	6839	389	-65
		9.6333	7785	487	-2
		9.6417	8716	594	58
		9.65	9589	708	115
		9.6583	10366	825	165
		9.6667	11015	940	211
		9.675	11516	1049	251
		9.6833	11859	1146	284
		9.6917	12046	1228	315
		9.7	12090	1295	342
		9.7083	12006	1345	365
		9.7167	11815	1381	386
		9.725	11539	1403	404
		9.7333	11200	1412	420
		9.7417	10819	1414	435
		9.75	10415	1408	447
		9.7583	10006	1397	458
		9.7667	9610	1382	467
		9.775	9238	1365	473
		9.7833	8900	1350	476
		9.7917	8598	1336	476
		9.8	8330	1326	474
		9.8083	8085	1317	469
		9.8167	7851	1310	461
		9.825	7612	1303	449
		9.8333	7352	1295	431
		9.8417	7063	1287	410
		9.85	6743	1276	385
		9.8583	6398	1260	357
		9.8667	6033	1240	324
		9.875	5659	1213	290
		9.8833	5289	1179	254
		9.8917	4932	1139	219
		9.9	4593	1094	183
		9.9083	4274	1044	148
		9.9167	3975	988	114
		9.925	3694	930	83
		9.9333	3429	870	53
		9.9417	3181	810	24
		9.95	2945	751	-2
		9.9583	2721	694	-28
		9.9667	2511	637	-53
		9.975	2316	583	-77
		9.9833	2139	531	-100
		9.9917	1981	483	-123
		10	1842	438	-144
		10.0083	1721	396	-164
		10.0167	1617	356	-184
		10.025	1527	319	-204
		10.0333	1451	286	-222
		10.0417	1387	256	-239
		10.05	1332	229	-254
		10.0583	1283	207	-268
		10.0667	1239	186	-280
		10.075	1199	168	-290
		10.0833	1164	153	-300
		10.0917	1133	142	-307
		10.1	1109	136	-312
		10.1083	1092	135	-313
		10.1167	1086	142	-311
		10.125	1092	161	-308
		10.1333	1113	195	-301
		10.1417	1153	247	-294
		10.15	1210	317	-287
		10.1583	1280	407	-280
		10.1667	1361	511	-275
		10.175	1444	623	-270
		10.1833	1521	733	-269
		10.1917	1585	834	-269
		10.2	1632	917	-270
		10.2083	1659	978	-273
		10.2167	1666	1014	-278
		10.225	1654	1027	-284
		10.2333	1625	1020	-290
		10.2417	1583	996	-296
		10.25	1532	959	-303
		10.2583	1475	914	-309
		10.2667	1417	864	-313
		10.275	1356	810	-316
		10.2833	1295	754	-318
		10.2917	1236	701	-317
		10.3	1180	651	-314
		10.3083	1130	605	-310
		10.3167	1087	563	-304
		10.325	1050	528	-298
		10.3333	1020	498	-291
		10.3417	996	475	-283
		10.35	977	457	-276
		10.3583	962	445	-271
		10.3667	949	437	-266
		10.375	937	432	-264
		10.3833	922	427	-264
		10.3917	901	420	-264
		10.4	874	407	-266
		10.4083	840	387	-270
		10.4167	801	359	-274
		10.425	759	325	-278
		10.4333	715	285	-283
		10.4417	672	242	-287
		10.45	632	198	-291
		10.4583	598	156	-295
		10.4667	569	118	-297
		10.475	545	85	-299
		10.4833	525	58	-302
		10.4917	508	36	-306
		10.5	494	17	-310

## Sheet: Figure5-C
Source data of Figure 5C
	Gonad Length (um) measured by Image J
	Control (n=28)	VB2 (n=29)	FMN (n=35)	FAD (n=31)
	28.4609	106.125	92.1268	112.343
	27.3473	74.7409	76.6589	85.6922
	25.2127	110.611	109.111	107.997
	19.9381	99.9536	89.5128	90.5491
	26.2181	91.4153	103.573	83.4184
	32.9621	119.258	103.898	99.8917
	26.9451	113.179	89.2653	97.1694
	30.6729	81.8252	85.1972	118.747
	20.2939	86.5429	90.0387	123.712
	21.222	105.568	104.439	100.402
	23.836	90.0232	99.4277	74.6945
	26.017	82.3202	119.938	61.4385
	18.4068	104.424	122.243	90.7038
	29.8995	80.8043	121.949	102.831
	29.8685	98.6388	67.471	80.263
	35.8391	124.78	131.802	108.368
	28.0588	81.3766	98.5924	85.2746
	31.9412	132.962	89.4045	102.398
	24.9343	69.6365	66.6667	94.7254
	29.8221	65.0271	85.5066	107.811
	24.9497	89.1725	78.1439	94.7873
	29.8067	94.0294	91.9103	93.5035
	19.768	66.6512	65.8469	103.666
	27.8577	115.282	77.5561	89.7912
	30.1933	90.7038	92.8229	71.57
	25.1817	75.3906	79.6133	92.1732
	28.693	76.7517	113.473	115.623
	26.4811	84.5166	74.0603	118.067
		73.983	90.611	85.8469
			84.5321	128.229
			82.2738	89.2189
			81.5468
			96.365
			98.9018
			89.5437
Average	26.8153	92.6101	92.6863	97.126
	The control and VB2 data are the same as that in Figure 2A, as the data for both pairs of figures were generated from the same set of experiments.

## Sheet: Figure5-D
Source data of Figure 5D
		Flourescence Intensity measured by Image J						Relative Fluorescence Intencity
		Control RNAi			daf-15 RNAi			Control RNAi			daf-15 RNAi
		HK (n=18)	HK+FAD (n=37)		HK (n=22)	HK+FAD (n=23)		HK (n=18)	HK+FAD (n=37)		HK (n=22)	HK+FAD (n=23)
		10.6	86.5		10.9	9.6		1.04548	8.53151		1.07507	0.946849
		10.4	10.8		10.5	11.6		1.02575	1.06521		1.03562	1.14411
		8.2	28.5		11.8	8.9		0.808767	2.81096		1.16384	0.877808
		11.5	22.8		9.2	8.9		1.13425	2.24877		0.907397	0.877808
		10.5	38.7		10.9	14.3		1.03562	3.81699		1.07507	1.41041
		11.3	34.4		11.4	11.1		1.11452	3.39288		1.12438	1.09479
		8	85		10.4	10.9		0.789041	8.38356		1.02575	1.07507
		8	44		10.6	8		0.789041	4.33973		1.04548	0.789041
		11	22.6		9.7	8.12		1.08493	2.22904		0.956712	0.800877
		9.4	20.1		15	23.5		0.927123	1.98247		1.47945	2.31781
		13.3	13.9		11	11.1		1.31178	1.37096		1.08493	1.09479
		8	17		8	19.9		0.789041	1.67671		0.789041	1.96274
		10.8	29.9		9.2	10.7		1.06521	2.94904		0.907397	1.05534
		10.3	32.2		10.6	10.3		1.01589	3.17589		1.04548	1.01589
		10.2	13.6		9.7	10.14		1.00603	1.34137		0.956712	1.00011
		8	43		8	11.6		0.789041	4.2411		0.789041	1.14411
		12	18.9		10.4	10		1.18356	1.86411		1.02575	0.986301
		11	25.1		8	8		1.08493	2.47562		0.789041	0.789041
			17.5		8.1	8.05			1.72603		0.798904	0.793973
			26.8		8	8			2.64329		0.789041	0.789041
			33.7		10.1	10.2			3.32384		0.996164	1.00603
			61		11.2	8			6.01644		1.10466	0.789041
			35.8			9.9			3.53096			0.976438
			37.9						3.73808
			19						1.87397
			30.6						3.01808
			16.9						1.66685
			34.3						3.38301
			21.4						2.11068
			18.9						1.86411
			21.8						2.15014
			21.8						2.15014
			20.7						2.04164
			13.3						1.31178
			16.1						1.58795
			32.4						3.19562
			20.6						2.03178
	Average	10.1389	29.3919		10.1227	10.9048		1	2.89893		0.998406	1.07554

## Sheet: Figure5-E
Source data of Figure 5E
			Flourescence Intensity measured by Image J			Relative Fluorescence Intencity
			WT (N2)			WT (N2)
			Control RNAi (n=32)	flad-1 RNAi (n=23)		Control RNAi	flad-1 RNAi
			32.5	6.8		0.733117	0.153391
			77.4	3		1.74595	0.0676724
			79.3	1.9		1.78881	0.0428592
			43.7	3		0.985761	0.0676724
			57.3	3		1.29254	0.0676724
			68.5	13.8		1.54519	0.311293
			38.6	5.8		0.870718	0.130833
			31.9	9.5		0.719583	0.214296
			28.7	7.3		0.647399	0.164669
			77.8	3		1.75497	0.0676724
			13.6	11.3		0.306781	0.254899
			8.4	4.8		0.189483	0.108276
			45.8	4.1		1.03313	0.0924855
			47.8	12		1.07825	0.270689
			9	10.7		0.203017	0.241365
			4	27.4		0.0902298	0.618074
			80.1	14.5		1.80685	0.327083
			79.1	10.3		1.78429	0.232342
			36.8	1		0.830114	0.0225575
			15.1	2.82		0.340618	0.063612
			31.9	1		0.719583	0.0225575
			81.3	21.9		1.83392	0.494008
			39.8	3		0.897787	0.0676724
			48.6			1.09629
			16.1			0.363175
			19.3			0.435359
			61.6			1.38954
			80.4			1.81362
			11.7			0.263922
			27.3			0.615818
			50			1.12787
			75.2			1.69632
		Average	44.3312	7.90957		1	0.17842

## Sheet: Figure5-F
Source data of Figure 5F
		Flourescence Intensity measured by Image J			Relative Fluorescence Intencity
		nprl-3 (lf)
		Control RNAi (n=33)	flad-1 RNAi (n=40)		Control RNAi	flad-1 RNAi
		42.5	70.4		0.905657	1.50019
		81.9	78.5		1.74525	1.6728
		84.9	62.4		1.80918	1.32972
		67.8	60.2		1.44479	1.28284
		47.9	41.55		1.02073	0.885413
		38.5	17.9		0.820418	0.381441
		39.7	61.5		0.84599	1.31054
		50.4	29.3		1.074	0.62437
		12.5	17.2		0.26637	0.366525
		32.8	15.9		0.698954	0.338822
		20.6	20.3		0.438977	0.432584
		55.7	73.9		1.18694	1.57478
		24.7	52.5		0.526346	1.11875
		47.9	29.3		1.02073	0.62437
		42.3	68.2		0.901395	1.45331
		17.4	19.9		0.370787	0.42406
		61.3	25.7		1.30628	0.547656
		22.3	14.88		0.475203	0.317086
		75.2	34.8		1.60248	0.741573
		14.9	10.7		0.317513	0.228012
		27.8	28.8		0.592406	0.613716
		19.1	33.3		0.407013	0.709609
		71.4	25.8		1.5215	0.549787
		20.1	66.4		0.428322	1.41496
		70.5	34		1.50232	0.724525
		47.7	50		1.01647	1.06548
		38.9	42		0.828942	0.895002
		69.1	45.3		1.47249	0.965324
		43.2	26		0.920573	0.554049
		83.4	26.2		1.77722	0.558311
		82.1	53.3		1.74952	1.1358
		64.2	18.4		1.36807	0.392096
		29.9	64		0.637156	1.36381
			37.1			0.790585
			30.5			0.649942
			45.9			0.978109
			28.4			0.605192
			28.5			0.607323
			37.1			0.790585
			31.9			0.679775
	Average	46.9273	39.9555		1	0.851434

## Sheet: Figure5-H
Source data of Figure 5H
		Flourescence Intensity measured by Image J			Relative Fluorescence Intencity
		WT
		Control RNAi (n=29)	rft-2 RNAi (n=18)		Control RNAi (n=29)	rft-2 RNAi (n=18)
		16.5	1.8		0.530194	0.0578393
		8.2	3		0.26349	0.0963989
		57.8	3.14		1.85729	0.100898
		80.8	1		2.59634	0.032133
		69	14.5		2.21717	0.465928
		14.6	1.7		0.469141	0.054626
		72.6	3		2.33285	0.0963989
		8	3		0.257064	0.0963989
		37.5	3		1.20499	0.0963989
		20.9	3		0.671579	0.0963989
		27.6	1		0.88687	0.032133
		52.7	2		1.69341	0.0642659
		30.5	3		0.980055	0.0963989
		10.3	3.7		0.33097	0.118892
		13.6	3.2		0.437008	0.102825
		4.4	3		0.141385	0.0963989
		16	3		0.514127	0.0963989
		30.9	5.8		0.992909	0.186371
		28.3			0.909363
		43.4			1.39457
		17			0.54626
		74.3			2.38748
		31.3			1.00576
		26.5			0.851524
		38			1.22105
		14			0.449861
		11.7			0.375956
		7.9			0.25385
		38.2			1.22748
	Average	31.1207	3.43556		1	0.110395

## Sheet: Figure5-L
Source data of Figure 5L
		Flourescence Intensity measured by Image J				Relative Fluorescence Intencity
		WT
		Control RNAi (n=32)	atp-2 RNAi (n=26)			Control RNAi (n=32)	atp-2 RNAi (n=26)
		10.8	3.9			0.535714	0.193452
		24.7	4.7			1.2252	0.233135
		7.5	2.9			0.372024	0.143849
		12.7	6.9			0.62996	0.342262
		13.12	10.8			0.650794	0.535714
		21.4	1.82			1.06151	0.0902778
		24.5	31.2			1.21528	1.54762
		27.9	5.3			1.38393	0.262897
		9.8	5.3			0.486111	0.262897
		13.9	12.1			0.689484	0.600198
		28.5	6.99			1.41369	0.346726
		9.3	4.87			0.46131	0.241567
		10	9.93			0.496032	0.49256
		9.9	10.6			0.491071	0.525794
		21.9	3.4			1.08631	0.168651
		26.7	5.9			1.3244	0.292659
		10.5	8.9			0.520833	0.441468
		12.5	7.9			0.62004	0.391865
		10.9	14.6			0.540675	0.724206
		25.9	14.1			1.28472	0.699405
		11.9	2.331			0.590278	0.115625
		21.4	9.4			1.06151	0.46627
		24.1	13.5			1.19544	0.669643
		28.6	13.82			1.41865	0.685516
		27.9	10.5			1.38393	0.520833
		39.3	8.5			1.9494	0.421627
		11.3				0.560516
		21.2				1.05159
		15.1				0.749008
		39.3				1.9494
		50.1				2.48512
		22.5				1.11607
	Average	20.16	8.85235			1	0.439104

## Sheet: Figure5-I and M 
Source data of Figure 5I and 5M.
		Flourescence Intensity measured by Image J				Relative Fluorescence Intencity
		nprl-3 (lf)				nprl-3 (lf)
		Control RNAi (n=39)	rft-2 RNAi (n=31)	atp-2 RNAi (n=30)		Control RNAi (n=39)	rft-2 RNAi (n=31)	atp-2 RNAi (n=30)
		20.6	59	39.44		0.526075	1.50672	1.0072
		15.6	65.9	23		0.398387	1.68293	0.587365
		16.5	26.9	24.5		0.42137	0.686961	0.625671
		13.9	24.7	36.7		0.354973	0.630779	0.93723
		49.8	34.9	34.4		1.27177	0.891262	0.878493
		76.4	38.1	78.4		1.95107	0.972983	2.00215
		53.3	23.3	45.2		1.36115	0.595026	1.1543
		65.7	21.3	46.5		1.67782	0.543951	1.1875
		79.6	10.4	26.1		2.03279	0.265591	0.666531
		18.7	23.4	34.4		0.477553	0.59758	0.878493
		18.4	40.7	30.1		0.469892	1.03938	0.768682
		26.5	52.4	8.2		0.676746	1.33817	0.209408
		44.7	52.6	27		1.14153	1.34328	0.689515
		67.4	40.1	15.9		1.72123	1.02406	0.406048
		47.5	36.8	20		1.21304	0.939784	0.510752
		44.1	33.4	22.5		1.12621	0.852956	0.574596
		8.9	43.6	61.5		0.227285	1.11344	1.57056
		9.23	17.445	48.3		0.235712	0.445503	1.23347
		16.2	18.7	9.5		0.413709	0.477553	0.242607
		59.23	11.1	16.7		1.51259	0.283467	0.426478
		45.5	25.7	10.7		1.16196	0.656316	0.273252
		76.5	54.22	69.7		1.95363	1.38465	1.77997
		19.6	36.4	10.2		0.500537	0.929569	0.260484
		20.2	42.2	16		0.51586	1.07769	0.408602
		53.9	29.5	30.03		1.37648	0.753359	0.766894
		57.6	25.3	23.5		1.47097	0.646101	0.600134
		54.1	39.14	35.1		1.38158	0.999542	0.89637
		42.6	22.6	27.3		1.0879	0.57715	0.697176
		37.1	19.4	29.5		0.947445	0.495429	0.753359
		53.8	43.4	15.8		1.37392	1.10833	0.403494
		44.1	21.7			1.12621	0.554166
		13				0.331989
		25.4				0.648655
		49				1.25134
		19.5				0.497983
		39.6				1.01129
		18.8				0.480107
		74.3				1.89744
		30.3				0.773789
	Average	39.1579	33.3647	30.539		1	0.852054	0.779893
		The control RNAi data is the same as that in Figure 5I and 5M, as the data for both pairs of figures were generated from the same set of experiments.

## Sheet: Figure5-G,J,N
Source data of Figure 5G, 5J and 5M.
		LGG-1::GFP puncta/seam cell
		Control RNAi (n=73 seam cell)
		puncta/seam cell
	Worm-1	0	0	0	0	0
	worm-2	1	0	0	0	1	0	0	0
	worm-3	0	0	0
	worm-4	0	0	0	0	0	0	0
	worm-5	0	0	0	0	0
	worm-6	3	3	0	2	1
	worm-7	0	0	0	1	0	0
	worm-8	0	0	0	0	1
	worm-9	0	0	0
	worm-10	0	2	2	0	0
	worm-11	4	4	1	3
	worm-12	0	0	0	1
	worm-13	0	0	0	0
	worm-14	0	0
	worm-15	0	1	0						Average
	worm-16	0	0	0	1					0.438356
		flad-1 RNAi (n=158 seam cell)
		puncta/seam cell
	Worm-1	3	3	5	1	1	0	1
	worm-2	2	7	3	3	4	2	2
	worm-3	5	3	1	0	0
	worm-4	0	0	0	3	0	0	0
	worm-5	2	3	1	1	4	3	3	2
	worm-6	0	0	0	0	5	4
	worm-7	4	2	0
	worm-8	0	5	4	1	1	3	2
	worm-9	1	3	5	0	2	2	0
	worm-10	9	4	6	0	1	0
	worm-11	4	4	4	1
	worm-12	1	3	0	2	0
	worm-13	1	1	1	0	2	2	0
	worm-14	2	3	1	2	5	0
	worm-15	1	4	0	6	5	1	3	5	0
	worm-16	1	2	4	2	0	0
	worm-17	0	3	3	1	3	0	2	2
	worm-18	2	1	0	1	0	0	0	0
	worm-19	4	0	2	3	4	4	2	1	1
	worm-20	3	1	1	4	7
	worm-21	5	2	0	0	0	3	2	0
	worm-22	2	0	1	0	3	4	1
	worm-23	0	0	1	0	0	0
	worm-24	3	0	3	1	3	0	1			Average
											1.86709
		rft-2 RNAi (n=63 seam cell)
		puncta/seam cell
	Worm-1	1	1	2	0	0
	worm-2	1	0	2	0
	worm-3	0	1
	worm-4	3	1	0	2
	worm-5	0	0	0	0	1	2
	worm-6	0	0	2	2	1	2	1	3
	worm-7	0	3	0	1	0	0	0
	worm-8	1	0	0	0
	worm-9	0	0	0
	worm-10	3	0	0	0
	worm-11	0	0	3	0
	worm-12	1	1	1	0
	worm-13	4	4	3							Average
	worm-14	0	1	2	2	2					0.952381
		atp-2 RNAi (n=161 seam cell)
		puncta/seam cell
	Worm-1	1	0	2	0	2
	worm-2	3	0	4	3	0	2
	worm-3	1	1	2	3	3	5	0
	worm-4	0	0	1	1	1	2
	worm-5	2	2	0
	worm-6	2	3	3	3	4	5	3	2
	worm-7	1	3	3	1
	worm-8	0	0
	worm-9	2	1	2	0
	worm-10	0	2	2	1	2	3	3
	worm-11	0	0	3	1
	worm-12	2	4	1	0	1
	worm-13	2	2	5	0	2
	worm-14	1	3	3	3	3	2
	worm-15	2	1	3	2
	worm-16	2	0	0	0
	worm-17	0	0	3	2	4	0
	worm-18	2	2	0	1
	worm-19	2	3	3	0	0
	worm-20	0	4	1	0
	worm-21	2	2	2	1
	worm-22	1	2	0	3	3	1	0	0	1	2	0	0
	worm-23	0	2	0	3	1
	worm-24	1	0	2	2	1	0	0	0
	worm-25	1	2	0	0	0
	worm-26	0	0	0	0	3	3	2
	worm-27	0	2	0	3
	worm-28	0	2
	worm-29	1	2	2	1	3	1
	worm-30	1	0	2	3
	worm-31	0	1	0	0	0
													Average
													1.45342
		The control RNAi data is the same as that in Figure 5G,5J,5N and Figure 4—figure supplement 1B as the data for those pairs of figures were generated from the same set of experiments.

## Sheet: Figure5-K
Source data of Figure 5k
	Standard:
	ATP (nM)	1000	100	10	1	0.1	0
	Relative light units (RLU)	1665.49	97.768	20.583	20.583	15.437	13.722
		RLU				nM				protein concentration (ug/ul)				total protein (ug)				ATP level(nM ATP/ug protein)
		Replicate-1	Replicate-2	Replicate-3		Replicate-1	Replicate-2	Replicate-3		Replicate-1	Replicate-2	Replicate-3		Replicate-1	Replicate-2	Replicate-3		Replicate-1	Replicate-2	Replicate-3	Average
	Live	289.93	291.127	276.549		175.752	176.473	167.695		0.316816	0.315905	0.313962		25.3453	25.2724	25.1169	Live	6.93431	6.98282	6.67659	6.86458
	HK+FAD	220.282	199.225	134.437		133.818	121.14	82.1322		0.34186	0.341499	0.338394		27.3488	27.3199	27.0716	H+FAD	4.89301	4.43413	3.03389	4.12034
	HK+VB2	142.535	181.409	166.831		87.0079	110.413	101.636		0.361538	0.356124	0.355846		28.9231	28.4899	28.4677	H+VB	3.00825	3.87552	3.57022	3.48466
	HK	400.071	320.704	314.226		242.066	194.28	190.38		1.34186	1.35795	1.3349		107.349	108.636	106.792	H	2.25495	1.78836	1.78271	1.94201
		RLU				nM				protein concentration (ug/ul)				total protein (ug)				ATP level(nM ATP/ug protein)
		Replicate-1	Replicate-2	Replicate-3		Replicate-1	Replicate-2	Replicate-3		Replicate-1	Replicate-2	Replicate-3		Replicate-1	Replicate-2	Replicate-3		Replicate-1	Replicate-2	Replicate-3	Average
	Control RNAi	98.803	102.042	100.423		60.6776	62.6277	61.653		0.395528	0.401828	0.394241		31.6422	32.1463	31.5393		1.91761	1.94821	1.9548	1.94021
	Control RNAi+FAD	184.516	155.738	179.438		112.284	94.9572	109.227		0.58873	0.595612	0.584468		47.0984	47.649	46.7574		2.38403	1.99285	2.33603	2.23763
	flad-1 RNAi	213.294	242.071	235.3		129.611	146.937	142.86		1.26852	1.29945	1.26684		101.481	103.956	101.347		1.27719	1.41345	1.40961	1.36675
	flad-1 RNAi+FAD	419.507	391.972	390.352		253.768	237.19	236.214		1.36154	1.39269	1.35236		108.923	111.415	108.188		2.32979	2.12889	2.18336	2.21401
	atp-2 RNAi	354.719	345	333.662		214.76	208.909	202.082		2.32397	2.36161	2.32443		185.918	188.929	185.955		1.15514	1.10575	1.08673	1.11587
	atp-2 RNAi+FAD	278.592	231.62	273.733		168.926	140.644	166		1.5297	1.54991	1.52164		122.376	123.993	121.731		1.38038	1.1343	1.36366	1.29278

[truncated: 1 more sheets: Figure5-supplement 1B]
