# Supplementary material for: A vitamin-B2-sensing mechanism that regulates gut protease activity to impact animal’s food behavior and growth
Source: eLife. 2017 Jun 1;6:e26243. doi: 10.7554/eLife.26243 (PMC5478268; doi:10.7554/eLife.26243)
Supplement: Supplementary file 1. — DOI: http://dx.doi.org/10.7554/eLife.26243.021 [file elife-26243-supp1.xlsx]

## Sheet: Sheet1
		Primers for qRT-PCR (Figure 3A)
		rpl-26	Forward	CGTGCTATTCCAATCAGAACCG
			Reverse	GCTTGGTGATAGCGACCTTCGA
		asp-1	Forward	GCTCATCAAGGAGGGCAAGT
			Reverse	TTCCGAGGGTGATGTTTCCG
		asp-2	Forward	TACTACGGTTCCGACAGTGC
			Reverse	ACCAGTTTTTGCCCAACTGC
		pam-1	Forward	CCGTTGCAGTAAAGCATCCAT
			Reverse	TGCTGTTGTGTGGTAGGGAC
		lap-1	Forward	AAGCTGTTGGAGATGGCCTG
			Reverse	TTCCATGAGTCGCCATCTGT
		app-1	Forward	TTCTCGTTTGGACACGCTGA
			Reverse	CCGATTCCGATCGGTCCTTC
		asp-3	Forward	CCAACTGCCCATTCGGAGAT
			Reverse	TGTCCGAAGCAGACAACATC
		asp-10	Forward	AATATTGGATACCGACCAAACATG
			Reverse	GGGACGAGGATGATGCCAAT
		asp-5	Forward	AGCTACTTACCACAGCAACGA
			Reverse	GCAGGTGTCTCCCATTCCAA
		asp-13	Forward	TGGTTTGGTCAGAGAGGTGC	For Figure 3A, 4D,Figure 3—figure supplement 2B.
			Reverse	CGGTTGCCTGGAACTGAAAA
		asp-14	Forward	ACACTGTTGTGATCGGAGACC
			Reverse	GGCTGTGAATCCCAATCCCA
		cpr-1	Forward	AGACTACCACGGAGCTGGAT
			Reverse	AGAGACTCCGAAGTGCTTGTC
		cpr-4	Forward	TGACAAGCACTTCGGAAGCA
			Reverse	GTAGACAGTGAATGCGGCCT
		F57F5.1	Forward	CTTCAAGGCTGAGCTCGGAT
			Reverse	CGAAAACTCTGTACTCTTCTGGG
		cpz-1	Forward	CTCCTTCTTGCACTTTGTGCG
			Reverse	ATCGTAACGTTTATGCTCAAAGACT
		cpz-2	Forward	TTCCAACTGGTTGGGACTGG
			Reverse	TTGAGAGCTCCAGTTGTTCCG
		R07E3.1	Forward	GTTGCAATCTCTCTGTTTAAGCCA
			Reverse	TCTGCATGCATGTTCTGAGC
		R09F10.1	Forward	CGGCGGAGAAGGAGAATCAG
			Reverse	CCAGACGGAAGTACCCGC
		ulp-4	Forward	GAGCCCGCCAAAAGATCTCG
			Reverse	GAGCAATTCGACAAGCGGAC
		spp-14	Forward	CAAGCCAACAGGACAATGCC
			Reverse	CGGCGTCAAATTTGTCCTCAA
		nep-17	Forward	TCCTCGGAGTAGTCATCGCA
			Reverse	ACGGAGGCCTTGAACAACTG
		gcp-2.1	Forward	GGAGCACAAACAGTTTCCACA
			Reverse	AGTGATGAACACCCAACGCA
		K12H4.7	Forward	GCTGGAGGACCAGCTTTCTT
			Reverse	TACGGACATGTCGCTGGTTG
		try-3	Forward	GGAAATAGTATTGATGATGGGGC
			Reverse	CAATGAGCCGCTGTAACGAG
		try-5	Forward	GTTTGCTCTGGTGACAGTGG
			Reverse	TCTTGGTTCCGATCCACCAAT
		try-7	Forward	GCATGTGTTGGTGACAGTGG
			Reverse	TCGTTACCACCTCGTCGTTT
		try-10	Forward	GGGCGGTGCTGTAATCAGA
			Reverse	TCAGGAAACGGATGGAGGAAA
		try-2	Forward	TCGGTTTCGCAGATGAGGAG
			Reverse	TGTGAGCACCTGATTGGTTCA
		Primers for Chip-PCR (Figure 3-supplement 2D)
		asp-13	Forward	GAATTATAAAAAACTCGTAG
			Reverse	TAAATTGAAACACTGAATGA
		asp-14	Forward	Tgccgcggaaaagtcctgc
			Reverse	CGCTCATGCTTTGAACTGA
